# Supplementary material for: A Single‐Year Cosmic Ray Event at 5410 BCE Registered in 14C of Tree Rings
Source: Geophys Res Lett. 2021 Jun 9;48(11):e2021GL093419. doi: 10.1029/2021GL093419 (PMC8365682; doi:10.1029/2021GL093419)
Supplement: Supplementary file 2 — Table S1 [file GRL-48-e2021GL093419-s002.xlsx]

## Sheet: Sheet1
Table S2: Δ14C values. Switzerland series is weighted average for 1-3 times measurements.
Calendar year	Astronomical year	Bristlecone pine			Finland_1			Finland_2			Switzerland
(BCE)		Delta14C(‰)	error(‰)	AMS	Delta14C(‰)	error(‰)	AMS	Delta14C(‰)	error(‰)	AMS	Delta14C(‰)	error(‰)	AMS
5421	-5420										88.853	1.78121	ETH
5420	-5419	89.2613	2.30646	ETH	97.3728	3.2737	YU-AMS				89.0691	2.43382	ETH
5419	-5418				96.4209	3.40693	YU-AMS
5418	-5417	90.1992	2.32762	ETH	97.3806	3.27373	YU-AMS				92.3208	1.77532	ETH
5417	-5416				92.8856	3.66717	YU-AMS				90.4875	2.45495	ETH
5416	-5415	89.8196	2.33133	ETH	98.6185	3.55009	YU-AMS				95.4821	1.77699	ETH
5415	-5414				93.0293	3.80326	YU-AMS				92.724	1.78023	ETH
5414	-5413	89.1258	2.31223	ETH	90.3152	3.65855	YU-AMS				91.3689	2.42897	ETH
5413	-5412				87.8786	3.24538	YU-AMS				90.1417	2.45419	ETH
5412	-5411	88.1563	2.3246	ETH	95.0838	3.13095	YU-AMS				89.3857	1.77247	ETH
5411	-5410	86.1272	3.24015	YU-AMS	92.0927	3.39349	YU-AMS	90.0553	2.84592	YU-AMS	93.4611	1.78003	ETH
5410	-5409	95.9887	2.33898	ETH	99.4626	3.00698	YU-AMS				95.8431	2.50993	ETH
5409	-5408	93.0524	3.53211	YU-AMS	99.1928	3.41555	YU-AMS	97.6886	2.86585	YU-AMS	98.8315	1.78711	ETH
5408	-5407	100.292	3.41896	YU-AMS	100.155	3.00888	YU-AMS				95.7863	1.7372	ETH
5407	-5406	93.6045	3.53389	YU-AMS	97.6963	2.72957	YU-AMS	96.8768	2.86373	YU-AMS	94.9071	1.56191	ETH
5406	-5405	96.1981	3.40624	YU-AMS	96.3346	2.99843	YU-AMS				97.592	1.74933	ETH
5405	-5404	93.6123	3.39821	YU-AMS	92.5237	2.988	YU-AMS	93.34	2.8545	YU-AMS	92.0036	1.77641	ETH
5404	-5403	90.8967	3.52514	YU-AMS	91.3042	2.98467	YU-AMS				92.4326	1.74387	ETH
5403	-5402	92.2594	3.394	YU-AMS	94.9822	3.26657	YU-AMS	90.629	2.84742	YU-AMS	91.9857	1.78317	ETH
5402	-5401	92.5352	3.25927	YU-AMS	89.9542	2.98098	YU-AMS				94.2185	2.3148	ETH
5401	-5400	91.9952	3.39318	YU-AMS	92.6751	2.98842	YU-AMS	91.3157	2.84921	YU-AMS	92.3134	1.74748	ETH
5400	-5399	86.3045	3.24068	YU-AMS	91.7272	2.98583	YU-AMS				89.5481	1.77352	ETH
5399	-5398										90.942	1.77468	ETH
5398	-5397	88.3425	3.24676	YU-AMS							91.4935	1.74327	ETH
5397	-5396										92.1529	2.47023	ETH
5396	-5395	86.8609	3.37723	YU-AMS							93.1369	1.7796	ETH
5395	-5394										87.2738	1.76988	ETH
5394	-5393										89.5111	2.42369	ETH
5393	-5392										84.9641	2.44319	ETH
5392	-5391										90.0132	2.43432	ETH
5391	-5390										87.461	2.43796	ETH
5390	-5389										89.443	1.77329	ETH
5389	-5388										87.7519	2.44185	ETH
5388	-5387										89.8338	1.7671	ETH
5387	-5386										85.5056	2.43768	ETH
5386	-5385										91.0053	1.77311	ETH
5385	-5384										87.0755	2.44712	ETH
5384	-5383										88.2846	2.42816	ETH
5383	-5382										83.8246	2.43951	ETH
5382	-5381										86.7042	2.44087	ETH
5381	-5380										84.9163	2.34357	ETH
5380	-5379										87.4114	2.41333	ETH
5379	-5378										89.4539	1.77479	ETH
5378	-5377										89.8101	2.4279	ETH
5377	-5376										92.4123	2.44535	ETH
5376	-5375										90.6944	1.77054	ETH
5375	-5374										90.4652	2.45152	ETH
5374	-5373										91.4133	2.42287	ETH
5372	-5371										86.0118	2.46587	ETH
5371	-5370										87.2687	2.43843	ETH
